# Supplementary material for: Molecular detection of extended spectrum β-lactamase genes in Escherichia coli clinical isolates from diarrhoeic children in Kano, Nigeria
Source: PLoS One. 2020 Dec 3;15(12):e0243130. doi: 10.1371/journal.pone.0243130 (PMC7714196; doi:10.1371/journal.pone.0243130)
Supplement: S1 Table — (XLSX) [file pone.0243130.s001.xlsx]

## Sheet: Sheet1
ID	Visavet Ref	Isolated Organism	CXM	CTX	AMC	CAZ	CIP	CN	SXT	Tet	Imp	ESBL	Sex	UidA	CTX-M	TEM	SHV
SKH001	ZTA18/01157	Escherichia coli	I	I	I	I	R	S	R	R	S	POSITIVE	Female	1	1	1	0
SKH005	ZTA18/01160	Escherichia coli	R	S	I	I	I	S	R	R	S	POSITIVE	Male	1	0	0	1
SKH009	ZTA18/01163	Escherichia coli	R	R	R	S	I	R	R	R	S	POSITIVE	Male	1	0	1	0
SKH013		Escherichia coli	I	R	R	R	S	S	R	I	S	POSITIVE	Female
SKH115		Escherichia coli	R	R	S	R	S	S	R	R	S	POSITIVE	Female
SKH022		Escherichia coli	R	R	R	R	S	S	R	I	S	POSITIVE	Female
SKH034		Escherichia coli	R	R	S	I	S	S	R	R	S	POSITIVE	Male
SKH040		Escherichia coli	I	I	I	I	S	S	R	R	S	POSITIVE	Female
SKH042		Escherichia coli	S	I	I	I	S	S	R	R	S	POSITIVE	Male
SKH043		Escherichia coli	R	R	R	S	R	R	R	R	S	POSITIVE	Female
SKH046		Escherichia coli	R	R	R	R	R	S	R	R	S	POSITIVE	Male
SKH051	ZTA18/01168	Escherichia coli	I	I	I	I	S	S	S	R	S	POSITIVE	Male	1	0	1	0
SKH056	ZTA18/01170	Escherichia coli	S	S	R	S	S	S	R	R	S	POSITIVE	Female	1	1	0	0
SKH060	ZTA18/01174	Escherichia coli	I	R	R	I	I	R	R	R	S	POSITIVE	Female	1	0	1	0
SKH132	ZTA18/01221	Escherichia coli	I	I	I	S	S	S	R	R	S	POSITIVE	Female	1	1	0	0
SKH155	ZTA18/01013	Escherichia coli	R	R	S	R	S	R	S	R	S	POSITIVE	Male	1	1	1	0
SKH158	ZTA18/01015	Escherichia coli	R	R	R	R	R	S	R	R	S	POSITIVE	Female	1	1	1	0
SKH175	ZTA18/01030	Escherichia coli	R	R	R	R	R	R	R	R	S	POSITIVE	Male	1	1	1	0
SKH177	ZTA18/01032	Escherichia coli	R	R	R	R	I	S	R	R	S	POSITIVE	Female	1	1	1	0
SKH190	ZTA18/01044	Escherichia coli	R	R	R	R	S	S	R	R	S	POSITIVE	Male	1	1	1	0
SKH196	ZTA18/01242	Escherichia coli	R	R	R	R	R	R	R	R	S	POSITIVE	Female	1	1	0	0
SKH200	ZTA18/01049	Escherichia coli	I	I	R	R	S	S	R	R	S	POSITIVE	Female	1	0	1	0
SKH203	ZTA18/01052	Escherichia coli	R	R	R	R	S	S	R	R	S	POSITIVE	Male	1	1	1	1
SKH212	ZTA18/01066	Escherichia coli	R	R	R	R	R	S	R	R	S	POSITIVE	Male	1	1	0	0
SKH213	ZTA18/01067	Escherichia coli	I	S	R	I	S	S	R	R	S	POSITIVE	Female	1	0	1	0
SKH220	ZTA18/01071	Escherichia coli	R	R	R	R	R	R	R	R	S	POSITIVE	Female	1	1	1	0
SKH221	ZTA18/01072	Escherichia coli	I	I	R	R	S	S	R	R	S	POSITIVE	Female	1	0	1	0
SKH223	ZTA18/01073	Escherichia coli	R	R	R	R	S	S	R	R	S	POSITIVE	Female	1	0	1	0
SKH249	ZTA18/01102	Escherichia coli	R	R	R	R	R	S	R	R	S	POSITIVE	Female	1	1	0	0
SKH252	ZTA18/01105	Escherichia coli	R	R	R	R	I	S	R	R	S	POSITIVE	Male	1	1	1	0
SKH253	ZTA18/01106	Escherichia coli	R	R	R	R	R	S	R	R	S	POSITIVE	Female	1	1	1	0
SKH257	ZTA18/01109	Escherichia coli	R	R	R	R	R	S	R	R	S	POSITIVE	Female	1	1	1	0
SKH273	ZTA18/01123	Escherichia coli	R	R	R	R	S	S	R	R	S	POSITIVE	Male	1	1	1	0
SKH281	ZTA18/01131	Escherichia coli	R	R	I	R	S	S	S	R	S	POSITIVE	Female	1	1	0	0
SKH282	ZTA18/01132	Escherichia coli	R	R	R	R	S	S	R	R	S	POSITIVE	Male	1	1	1	0
SKH285	ZTA18/01135	Escherichia coli	R	R	R	R	R	R	R	R	S	POSITIVE	Male	1	1	0	0
SKH286	ZTA18/01136	Escherichia coli	R	R	R	R	S	S	R	R	S	POSITIVE	Female	1	1	1	0
SKH296	ZTA18/01146	Escherichia coli	R	R	R	R	R	R	R	R	S	POSITIVE	Male	1	1	1	0
